# Supplementary material for: Heart Failure with Preserved Ejection Fraction and Cardiac Amyloidosis in the Aging Heart
Source: Int J Mol Sci. 2024 Oct 26;25(21):11519. doi: 10.3390/ijms252111519 (PMC11546592; doi:10.3390/ijms252111519)
Supplement: Supplementary file 1 [file ijms-25-11519-s001.zip]

Archive with 1 entries (1 files):
- ijms-3256507-supplementary.pdf
